# Supplementary material for: Taxonomic revision of the Malagasy members of the Nesomyrmex angulatus species group using the automated morphological species delineation protocol NC-PART-clustering
Source: PeerJ. 2016 Mar 10;4:e1796. doi: 10.7717/peerj.1796 (PMC4793320; doi:10.7717/peerj.1796)
Supplement: Table S3 — Morphometric data of 21 continuous morphometric traits of 378 individuals, plus two others applied to a small fragment of samples, is given in µm. CASENT code (casent), final species hypothesis (species), geographic coordinates (long, lat) and the name format as samples appear on the dendrogram (dendro-name) are also provided in the table. HT, Holotype; PT, paratype(s). [file peerj-04-1796-s003.xlsx]

## Sheet: peerj-7928-Table_S3_angulatus-g
note	code	species	CL	PoOC	CW	CWb	FRS	SL	EL	MW	PEW	PPW	SPBA	SPTI	ML	PEL	NOL	MPST	PEH	NOH	PPH	SPST	PPL	Cdep	PSTI
	angulatus_LT	angulatus	818	290	680	635	240	550	215	470	250	310	220	205	1032	350	245	280	272	150	250	170	192		468
	CASENT_0132241	angulatus	802	292	658	628	228	592	200	498	298	352	240	230	1020	370	282	320	282	168	238	200	200		418
	CASENT_0132259	angulatus	770	285	635	610	230	550	192	480	298	345	240	240	982	380	275	302	275	160	250	198	200		500
	CASENT_0132265	angulatus	770	280	625	602	220	555	188	452	272	325	222	225	948	362	262	290	272	150	238	180	195		480
	CASENT_0132267	angulatus	810	308	660	630	240	605	218	500	318	370	255	248	1040	390	300	328	300	175	262	210	210		530
	CASENT_0132551	angulatus	775	285	640	610	235	600	188	470	280	325	220	222	980	370	280	302	280	162	240	190	190		500
	CASENT_0132824	angulatus	760	282	630	605	225	565	190	460	278	322	225	228	960	350	265	310	270	160	240	198	200		485
	CASENT_0132876	angulatus	798	300	645	630	228	575	208	498	300	348	250	252	1020	370	282	320	298	172	265	202	208		520
	CASENT_0134938	angulatus	798	300	650	638	230	580	202	490	312	370	250	252	1025	400	298	315	320	180	270	212	222		505
	CASENT_0134949	angulatus	710	268	600	562	202	510	175	410	240	295	190	195	870	322	240	270	250	140	225	152	175		422
	CASENT_0134949	angulatus	750	280	610	565	220	540	190	430	252	300	202	210	900	340	275	290	260	152	230	172	190		452
	CASENT_0134952	angulatus	790	298	635	608	230	570	192	470	292	350	235	242	975	375	275	315	272	165	260	190	210		492
	CASENT_0134952	angulatus	778	285	620	600	222	560	188	460	268	318	212	222	935	360	272	300	265	150	240	180	190		480
	CASENT_0137608	angulatus	708	270	590	552	202	520	200	412	238	292	190	185	862	315	200	270	240	148	220	142	175		410
	CASENT_0138073	angulatus	730	272	630	588	210	545	180	438	248	292	200	212	905	330	238	280	255	150	220	165	165		442
	CASENT_0146033	angulatus	765	275	640	620	220	560	192	470	295	352	230	235	965	370	252	290	280	160	262	195	200		472
	CASENT_0146051	angulatus	780	280	655	630	222	552	200	488	300	352	238	245	970	380	270	302	290	168	268	200	202		505
	CASENT_0146214	angulatus	740	270	640	605	215	545	185	452	270	325	210	222	905	335	250	290	270	150	238	190	175		470
	CASENT_0146216	angulatus	765	280	638	615	225	572	182	470	280	328	238	240	970	350	262	305	280	165	255	185	198		495
	CASENT_0146227	angulatus	785	285	655	632	225	570	200	470	285	342	238	242	960	365	265	300	280	162	248	205	200		495
	CASENT_0146760	angulatus	750	282	630	600	225	552	188	450	278	328	210	228	925	350	272	302	272	155	235	180	192		465
	CASENT_0146763	angulatus	775	280	660	625	228	572	192	472	290	348	228	240	990	385	260	300	278	168	250	185	200		488
	CASENT_0147162	angulatus	692	252	588	568	195	512	165	405	240	290	192	195	820	310	215	260	235	128	212	160	165		422
	CASENT_0147197	angulatus	768	290	642	620	218	562	195	450	280	330	222	225	950	350	250	300	275	152	245	180	195		462
	CASENT_0147212	angulatus	778	300	652	622	228	570	195	470	282	342	212	230	970	352	270	300	270	160	240	188	198		488
	CASENT_0147217	angulatus	805	292	670	640	248	598	212	505	312	370	250	260	1000	378	278	310	292	168	245	220	210		422
	CASENT_0147227	angulatus	790	302	662	642	240	580	198	488	312	385	245	255	1000	382	270	310	298	175	270	210	220		505
	CASENT_0147245	angulatus	775	282	670	635	238	580	195	480	312	380	215	235	990	362	270	310	290	170	260	200	205		495
	CASENT_0147246	angulatus	800	295	675	648	232	610	205	500	322	395	238	250	1005	385	280	312	310	178	265	200	212		510
	CASENT_0178058	angulatus	712	270	585	552	202	530	178	420	245	290	200	205	880	322	250	280	255	140	240	165	185		440
	concolor_ST	angulatus	800	298	680	640	230	588	198	502	325	378	245	270	1030	400	290	320	310	180	265	218	230		520
	concolor_ST	angulatus	765	292	645	602	218	570	190	455	275	332	218	252	960	370	272	300	285	170	252	195	190		472
	ilgi_HT	angulatus	800	292	670	635	238	545	210	480	252	318	190	180	970	372	265	312	260	150	248	160	195		480
remove exclamation mark in LDA	CASENT_0054097	!bidentatus	580	240	485	468	202	342	122	332	200	230	178	182	682	295	170	222	202	112	175	148	148
	CASENT_0070846	bidentatus	578	246	471	454	208	338	138	331	208	237	177	165	677	300	169	219	194	117	183	132	146
	CASENT_0070916	bidentatus	608	262	498	477	206	365	148	348	231	254	177	181	738	315	177	231	204	117	196	146	162
	CASENT_0070933	bidentatus	609	252	504	475	219	354	152	354	229	248	192	177	723	315	177	231	212	117	192	145	152
	CASENT_0070933	bidentatus	614	252	508	473	217	358	152	350	225	246	194	177	731	315	185	231	208	115	192	140	152
	CASENT_0070952	bidentatus	591	246	485	448	198	346	146	337	194	231	173	173	700	304	177	215	198	115	181	135	146
	CASENT_0070972	bidentatus	608	255	491	458	208	346	154	346	215	245	191	181	725	315	177	231	206	115	198	132	154
	CASENT_0070972	bidentatus	604	254	492	454	208	346	154	346	217	245	185	185	723	315	177	235	204	114	196	131	154
	CASENT_0071587	bidentatus	585	238	471	442	208	342	131	338	208	238	177	188	692	300	162	219	196	115	183	148	146
	CASENT_0071593	bidentatus	588	238	480	450	195	340	145	340	212	240	190	170	715	302	168	230	220	115	185	138	148
	CASENT_0071597	bidentatus	620	260	505	490	210	352	140	348	222	242	190	195	730	298	178	240	210	125	190	155	148
	CASENT_0071723	bidentatus	568	240	458	440	204	329	145	331	204	231	165	173	662	285	162	208	192	108	177	169	135
	CASENT_0107543	bidentatus	542	227	450	427	200	323	123	323	192	238	175	162	665	277	162	215	200	114	181	131	135
	CASENT_0107544	bidentatus	581	235	481	454	212	346	135	338	208	242	192	169	700	292	154	231	200	108	192	131	146
	CASENT_0107716	bidentatus	490	200	410	390	168	285	110	290	150	202	140	138	570	240	122	190	170	100	148	110	112
	CASENT_0107720	bidentatus	554	231	458	435	192	327	154	322	194	231	169	165	650	292	154	219	188	108	173	123	135
	CASENT_0109618	bidentatus	585	250	482	462	212	342	125	342	205	240	178	180	700	300	175	222	200	118	190	165	155
	CASENT_0121550	bidentatus	562	230	462	438	198	340	130	332	200	232	168	175	672	280	178	218	208	112	175	152	150
	CASENT_0127638	bidentatus	623	262	515	496	223	383	150	362	235	269	208	192	762	338	181	242	231	138	208	132	163
	CASENT_0127638	bidentatus	617	254	515	491	223	373	148	362	235	262	202	177	762	335	181	240	223	127	202	125	169
	CASENT_0136375	bidentatus	577	238	462	438	200	335	123	338	188	225	169	162	685	292	169	219	188	104	181	135	142
	CASENT_0136375	bidentatus	577	242	468	448	200	335	123	338	192	223	168	162	681	292	169	219	188	104	181	135	143
	CASENT_0370586	bidentatus	540	222	460	440	190	312	130	325	190	218	178	180	640	270	158	210	190	100	168	152	132
	CASENT_0422700	bidentatus	592	252	492	473	223	362	125	338	223	238	185	185	696	308	169	227	208	123	183	131	138
	CASENT_0422700	bidentatus	629	268	523	508	231	373	138	358	231	248	208	200	758	331	181	246	219	119	194	131	162
	CASENT_0422706	bidentatus	554	231	469	446	200	327	131	332	192	229	171	162	650	292	169	215	196	108	177	135	140
	CASENT_0422706	bidentatus	555	231	462	442	200	331	131	319	185	223	169	169	638	285	162	215	192	115	169	127	135
	CASENT_0422712	bidentatus	562	238	468	450	206	323	123	340	192	229	178	165	669	281	146	215	185	108	175	138	142
	CASENT_0422713	bidentatus	548	228	470	455	202	328	118	340	195	220	172	172	660	270	152	210	190	95	168	160	135
	CASENT_0422715	bidentatus	546	227	460	446	196	329	146	329	185	215	163	177	646	277	146	227	185	108	169	122	138
	CASENT_0422716	bidentatus	581	238	485	469	217	345	125	354	208	246	191	177	715	300	169	223	200	109	178	138	152
	CASENT_0422719	bidentatus	560	231	450	432	198	338	131	308	191	223	171	169	677	288	158	214	192	108	177	109	132
	CASENT_0422719	bidentatus	538	229	446	417	192	319	127	315	186	222	169	146	654	269	154	215	185	102	173	109	140
	CASENT_0422738	bidentatus	558	223	469	454	206	332	131	323	200	231	177	169	663	286	162	217	186	102	169	138	142
	CASENT_0422739	bidentatus	569	229	475	460	215	346	135	327	208	235	185	173	685	285	165	215	194	123	178	125	145
	CASENT_0422748	bidentatus	585	245	491	462	208	345	137	345	208	246	185	177	708	292	165	225	204	123	181	135	148
	CASENT_0422751	bidentatus	569	232	475	450	200	323	132	332	204	231	183	177	681	292	165	217	200	122	183	138	140
	CASENT_0466572	bidentatus	548	220	450	432	192	322	130	312	188	225	180	170	652	275	158	210	188	110	160	125	138
	CASENT_0486461_HT	bidentatus	560	223	452	435	204	331	131	315	192	231	171	158	662	285	158	212	191	104	173	123	138
	CASENT_0486797	bidentatus	554	231	442	429	200	342	132	308	171	217	162	154	654	277	146	192	186	104	169	131	129
	CASENT_0486797	bidentatus	578	237	477	448	209	354	145	329	194	238	185	165	692	292	162	215	206	114	183	123	150
	CASENT_0489432	bidentatus	515	217	431	400	185	317	117	292	177	215	142	162	615	250	150	192	169	96	162	146	127
	CASENT_0489432	bidentatus	475	204	394	362	165	292	108	269	138	178	127	135	562	225	123	181	165	88	146	115	108
	CASENT_0489433	bidentatus	520	220	440	412	192	330	118	300	170	212	150	160	620	262	150	190	180	100	170	130	132
	CASENT_0489433	bidentatus	560	232	460	430	198	340	130	315	190	232	168	168	665	280	142	210	200	110	180	130	135
	CASENT_0491006	bidentatus	612	268	488	473	217	369	140	338	215	246	196	169	738	308	169	231	223	135	200	127	158
	CASENT_0491006	bidentatus	614	260	485	465	223	373	152	337	217	246	200	169	738	323	185	223	217	117	200	138	160
	CASENT_0491021	bidentatus	537	222	431	412	186	319	131	300	171	202	162	146	631	265	146	200	177	102	169	119	142
	CASENT_0491021	bidentatus	550	242	445	414	194	332	127	312	177	208	154	146	654	277	146	202	181	108	173	123	138
	CASENT_0491022	bidentatus	581	248	463	446	208	354	131	338	200	231	181	169	708	300	162	215	204	104	185	131	140
	CASENT_0491022	bidentatus	592	254	463	438	200	355	135	323	200	231	185	169	692	308	173	219	204	115	188	127	146
	CASENT_0746773_PT	bidentatus	569	231	448	432	198	335	132	315	194	231	177	177	669	286	154	223	202	115	185	123	140
	MCZENT_00576267	bidentatus	560	232	470	450	200	328	130	328	200	235	170	170	660	275	160	220	192	118	182	128	135
	MCZENT_00576267	bidentatus	602	240	500	475	212	342	150	350	228	258	198	180	715	315	195	232	210	122	205	130	158
	MCZENT_00576269	bidentatus	558	230	462	440	202	328	132	322	198	232	172	180	665	290	160	220	188	108	180	150	132
	MCZENT_00576269	bidentatus	540	225	450	430	198	330	130	310	180	212	160	172	640	272	150	200	180	100	165	142	125
	MCZENT_00576271	bidentatus	562	230	462	442	200	332	135	322	170	228	165	170	668	290	168	212	190	102	180	142	132
	MCZENT_00576271	bidentatus	588	242	478	452	210	342	140	330	212	240	185	180	705	305	170	230	205	122	188	148	150
	MCZENT_0576272	bidentatus	588	238	495	468	208	340	142	340	215	248	185	170	718	300	180	225	202	112	198	142	148
	MCZENT_0576272	bidentatus	590	240	495	470	205	340	142	348	212	250	182	175	720	300	172	220	210	112	198	140	155
	CASENT_0110417	clypeatus	951	408	908	885	285	681	194	615	404	438	312	415	1154	546	292	354	346	215	292	308	212	15.3846	673.077
	CASENT_0110486	clypeatus	982	431	923	900	296	712	212	654	435	481	315	446	1215	542	292	369	369	231	323	342	258	15.3846	715.385
	CASENT_0110489	clypeatus	923	400	896	869	294	673	188	623	406	438	292	392	1138	531	285	362	346	208	292	327	238	19.2308	703.846
	CASENT_0371034	clypeatus	898	380	860	830	265	640	185	590	415	450	310	380	1150	510	282	350	375	240	312	310	240	18	650
	CASENT_0371044	clypeatus	902	390	880	850	270	645	180	635	420	452	305	425	1180	542	292	335	372	222	320	330	242	18	670
	CASENT_0373166	clypeatus	888	380	880	840	268	665	175	600	370	415	310	410	1140	490	290	335	330	195	295	310	220	18	685
	CASENT_0422552_HT	clypeatus	966	423	935	908	286	694	196	662	431	469	327	415	1208	523	277	331	358	223	300	319	232	19.2308	738.462
	CASENT_0422553_PT	clypeatus	915	400	881	854	265	738	171	608	383	419	292	415	1172	515	262	338	340	208	292	319	229	19.2308	692.308
	CASENT_0427944_PT	clypeatus	938	404	912	865	285	669	196	631	435	435	331	415	1177	523	300	358	362	223	300	327	227	23.0769	696.154
	CASENT_0427970_PT	clypeatus	985	431	954	908	285	731	200	692	485	475	365	446	1262	608	312	373	329	242	260	348	252	23.0769	757.692
	CASENT_0427971_PT	clypeatus	892	396	869	808	260	640	178	592	365	402	292	415	1108	488	246	332	315	194	285	327	209	23.0769	653.846
	MCZ_62679	clypeatus	930	397	905	880	285	684	198	632	409	434	308	397	1203	409	310	353	347	223	312	322	246		719
	CASENT_0016290	devius	620	240	540	530	240	362	148	390	265	290	208	240	712	295	172	230	240	152	215	175	170
	CASENT_0019716	devius	673	273	571	554	262	385	162	427	277	306	235	262	777	338	194	246	262	142	215	209	192
	CASENT_0019716	devius	660	269	563	554	254	385	162	415	271	300	238	262	773	338	200	238	258	142	223	215	188
	CASENT_0418722	devius	646	242	576	554	254	377	162	422	271	300	238	269	762	323	178	240	248	146	214	208	175
	CASENT_0418722	devius	631	246	542	515	238	369	158	388	242	300	200	235	723	312	177	223	242	140	212	200	177
	CASENT_0418725	devius	646	258	554	540	250	392	154	415	285	288	215	258	762	327	185	231	248	146	223	200	177
	CASENT_0418725	devius	627	246	546	531	248	371	154	392	254	288	208	254	708	315	185	231	232	135	208	185	169
	CASENT_0418726	devius	615	248	542	530	235	370	150	400	242	285	215	240	720	320	175	220	238	135	212	192	165
	CASENT_0418726	devius	660	250	565	550	250	390	150	420	265	290	225	255	765	325	175	235	250	150	225	212	180
	CASENT_0447152	devius	669	254	571	571	260	388	173	423	285	331	240	277	792	350	206	250	268	158	238	212	192
	CASENT_0447153	devius	638	252	555	555	242	369	154	408	262	277	219	269	750	315	196	235	246	152	223	208	177
	CASENT_0447342	devius	622	246	545	527	245	363	152	392	254	285	231	242	731	308	169	231	252	154	215	178	177
	CASENT_0448820_HT	devius	615	250	515	508	231	346	152	381	238	271	200	238	696	300	158	215	235	132	208	200	165
	CASENT_0448823_PT	devius	680	262	560	540	250	380	152	420	272	302	230	260	760	330	188	240	260	148	228	215	185
	CASENT_0448823_PT	devius	670	260	570	570	255	388	158	432	278	325	220	255	782	345	188	258	262	155	228	205	190
	CASENT_0448824_PT	devius	608	242	535	530	240	358	145	405	260	280	210	255	705	310	162	222	232	135	212	190	162
	CASENT_0448824_PT	devius	662	255	568	562	252	380	162	430	282	322	240	275	775	330	190	242	260	160	235	210	190
	CASENT_0448825_PT	devius	618	240	525	530	238	362	150	400	260	280	205	250	705	310	162	222	232	135	212	190	165
	CASENT_0448825_PT	devius	670	272	570	570	248	392	168	430	280	305	228	272	775	332	188	250	265	142	232	215	185
	CASENT_0455476	devius	620	240	530	520	235	362	150	375	255	280	198	238	700	310	170	225	225	130	210	185	168
	CASENT_0455476	devius	640	255	552	540	245	375	152	400	268	300	212	250	740	320	175	238	248	152	218	192	172
	CASENT_0455477	devius	669	268	562	554	254	378	162	408	273	292	231	281	785	327	178	231	252	155	223	217	169
	CASENT_0455477	devius	631	246	542	531	245	371	154	391	262	300	215	246	738	319	177	231	246	132	215	196	175
	CASENT_0455609	devius	655	254	540	538	246	377	162	408	269	296	215	255	762	319	171	237	248	142	215	208	183
	CASENT_0455609	devius	663	262	575	562	252	385	163	431	275	304	232	269	773	346	181	238	262	152	231	215	183
	CASENT_0746772_PT	devius	620	252	538	528	230	370	150	390	250	290	212	230	715	310	178	230	248	142	215	200	165
	CASENT_0746772_PT	devius	648	260	548	540	240	372	150	400	260	300	218	250	728	320	188	230	250	140	220	205	172
	CASENT_0041049	exiguus	610	250	520	498	232	372	142	370	252	292	220	255	725	320	180	240	250	152	218	222	178
	CASENT_0041050	exiguus	580	238	508	475	218	350	130	350	212	260	188	220	660	295	175	220	220	125	198	210	150
	CASENT_0052465	exiguus	638	258	548	522	235	380	148	410	240	285	238	265	760	335	188	238	250	145	220	230	168
	CASENT_0052466	exiguus	650	268	560	532	240	385	148	422	255	300	240	280	778	352	202	260	262	152	232	240	168
	CASENT_0053838	exiguus	652	258	580	550	250	390	150	418	268	302	245	265	780	355	190	250	262	160	240	232	185
	CASENT_0053945	exiguus	652	262	563	537	254	385	146	406	269	312	238	254	785	342	181	250	258	154	238	238	181
	CASENT_0053945	exiguus	652	255	565	531	254	385	146	404	268	314	235	258	777	362	177	250	265	158	237	238	177
	CASENT_0054430	exiguus	615	250	530	510	228	372	140	370	225	272	198	235	710	320	180	232	248	150	220	232	168
	CASENT_0076356	exiguus	618	248	548	518	235	380	140	380	255	295	225	252	728	320	180	238	248	150	222	228	168
	CASENT_0076356	exiguus	642	258	568	530	242	400	148	402	262	302	228	270	752	340	200	245	260	162	228	240	180
	CASENT_0076726	exiguus	690	288	605	580	262	408	152	450	300	348	262	265	840	390	222	280	298	165	258	210	202
	CASENT_0076726	exiguus	670	280	575	552	255	400	150	440	290	335	252	285	820	372	215	272	285	178	248	238	192
	CASENT_0076886	exiguus	652	270	550	530	248	400	145	402	260	310	235	280	780	350	200	255	258	155	232	210	178
	CASENT_0076886	exiguus	655	270	555	522	238	402	152	410	278	320	250	290	780	360	200	260	262	162	240	238	190
	CASENT_0077581_TH	exiguus	668	280	570	548	260	400	148	420	280	320	260	275	810	360	205	260	280	175	242	240	190
	CASENT_0077585	exiguus	638	258	565	530	240	382	148	398	248	300	220	250	755	342	198	230	252	150	220	215	162
	CASENT_0077585	exiguus	612	245	540	510	228	372	145	380	240	290	210	240	720	330	180	230	240	148	200	220	165
	CASENT_0077626_PT	exiguus	610	245	535	500	232	362	138	380	240	290	218	240	720	325	180	225	245	148	220	210	172
	CASENT_0077626_PT	exiguus	628	258	548	515	238	380	140	395	255	302	215	260	750	330	178	245	255	152	235	220	180
	CASENT_0107448	exiguus	658	270	565	535	250	390	150	400	255	302	240	270	775	345	195	240	260	155	230	222	170
	CASENT_0107508	exiguus	706	292	600	581	269	396	158	454	300	338	292	277	781	385	223	269	296	188	254	240	200
	CASENT_0109691	exiguus	700	292	608	588	269	404	162	469	292	331	262	277	838	381	208	277	288	169	254	229	185
	CASENT_0109691	exiguus	658	269	578	540	252	392	146	412	262	304	229	262	769	346	192	255	250	142	231	231	173
	CASENT_0110446	exiguus	682	275	580	560	260	400	152	420	272	325	250	265	810	380	202	265	270	180	240	212	182
	CASENT_0110570	exiguus	660	260	562	540	250	390	150	402	260	305	230	240	790	360	210	240	250	152	232	220	185
	CASENT_0110590	exiguus	630	252	550	520	230	380	142	400	250	302	240	270	750	335	198	245	258	155	228	238	172
	CASENT_0110592	exiguus	660	270	585	540	250	390	152	412	262	320	238	250	780	355	212	260	252	155	238	230	190
	CASENT_0110673	exiguus	630	265	540	508	232	375	130	378	250	290	205	260	730	340	188	240	240	150	225	232	178
	CASENT_0136046	exiguus	638	255	550	525	248	372	152	400	260	302	250	270	760	350	190	240	260	160	225	212	185
	CASENT_0136047	exiguus	638	260	540	522	250	375	152	400	260	305	238	280	752	350	190	250	255	152	232	220	182
	CASENT_0188864	exiguus	598	240	522	495	222	360	135	368	228	272	202	222	690	300	180	230	232	132	210	220	162
	CASENT_0261284	exiguus	608	258	517	492	237	360	138	369	231	285	200	255	700	315	178	231	227	146	215	202	168
	CASENT_0422299	exiguus	660	270	565	530	250	398	150	410	260	300	230	245	775	345	195	260	260	150	228	220	178
	CASENT_0422300	exiguus	675	278	575	555	255	420	155	422	275	325	238	272	810	355	200	260	262	162	238	230	180
	CASENT_0422300	exiguus	648	265	542	532	250	392	140	408	270	312	232	262	770	342	195	242	260	150	232	240	175
	CASENT_0422560	exiguus	610	248	528	508	232	362	132	380	242	280	220	250	710	315	172	220	242	132	222	212	162
	CASENT_0422561	exiguus	600	250	520	500	230	355	138	380	232	272	202	230	700	300	180	222	240	135	220	202	158
	CASENT_0422565	exiguus	640	252	562	532	240	385	152	400	252	305	235	245	765	332	198	248	258	152	225	210	185
	CASENT_0422566	exiguus	652	260	572	550	245	398	150	402	252	302	220	245	780	340	195	240	255	150	230	232	180
	CASENT_0427939	exiguus	665	270	570	545	252	410	160	420	278	325	245	262	798	355	200	250	272	168	240	225	180
	CASENT_0427939	exiguus	678	280	580	560	260	405	160	435	280	325	240	262	825	375	205	265	280	160	245	228	185
	CASENT_0427975	exiguus	612	250	522	500	232	370	140	370	215	275	202	225	712	310	180	230	240	140	215	205	165
	CASENT_0427976	exiguus	622	262	538	512	232	370	142	382	240	285	210	240	735	325	190	235	252	152	220	215	170
	CASENT_0487512	exiguus	690	280	592	562	258	400	150	430	278	325	240	270	820	370	210	260	270	165	245	220	198
	CASENT_0487512	exiguus	690	275	592	562	255	405	155	420	280	332	242	285	812	360	192	262	270	162	248	232	185
	CASENT_0487514	exiguus	688	280	582	562	260	398	150	410	272	315	238	275	805	360	198	260	262	155	235	235	180
	CASENT_0487514	exiguus	662	275	562	545	250	395	150	410	255	310	238	270	782	352	198	260	265	150	225	240	170
	CASENT_0487515	exiguus	630	268	550	525	235	382	140	392	248	295	220	250	752	360	190	255	250	140	220	212	170
	CASENT_0487515	exiguus	670	280	578	555	248	400	148	428	272	310	250	270	800	340	202	260	262	158	230	240	180
	CASENT_0487562	exiguus	680	278	585	570	252	412	155	430	300	330	240	265	822	310	210	275	280	170	238	230	185
	CASENT_0487562	exiguus	618	248	530	505	238	370	140	380	238	270	208	225	730	330	180	222	230	138	208	220	160
	CASENT_0487563	exiguus	620	260	532	502	230	382	142	380	248	285	200	235	720	312	178	245	248	148	212	230	170
	CASENT_0487563	exiguus	672	272	572	550	252	415	152	410	282	320	238	280	800	370	200	260	262	168	232	240	172
	CASENT_0487666	exiguus	628	260	535	502	230	382	142	380	225	280	212	230	730	315	185	245	240	142	205	242	155
	CASENT_0487666	exiguus	612	255	532	502	230	372	142	382	228	275	220	240	730	310	175	240	240	140	212	235	165
	CASENT_0487684	exiguus	602	250	530	510	230	370	138	380	240	280	215	245	720	325	175	240	248	148	212	222	170
	CASENT_0487684	exiguus	650	268	568	548	248	395	150	412	265	312	232	280	790	340	190	240	268	155	230	235	170
	CASENT_0494361	exiguus	620	248	540	512	232	375	142	388	255	300	235	250	740	320	190	240	252	150	222	225	182
	CASENT_0494361	exiguus	630	250	558	530	240	390	142	402	260	308	242	260	760	330	192	250	252	155	230	230	182
	CASENT_0494385	exiguus	612	248	532	510	228	362	140	390	240	282	218	240	725	320	188	232	242	148	212	222	170
	CASENT_0494385	exiguus	615	250	535	515	230	370	148	398	250	300	232	255	740	325	182	230	242	142	218	215	178
	CASENT_0494388	exiguus	628	250	550	530	240	372	140	390	260	300	225	250	750	335	178	238	260	150	225	235	175
	CASENT_0494388	exiguus	645	265	560	530	250	380	142	395	265	305	230	250	760	350	190	242	260	160	230	228	172
	CASENT_0494397	exiguus	650	260	560	532	248	388	148	412	268	308	238	270	790	352	200	250	268	152	230	220	182
	CASENT_0494397	exiguus	615	250	535	510	232	368	132	380	240	290	210	240	725	320	180	238	240	142	200	202	172
	CASENT_0494439	exiguus	595	240	510	490	220	362	130	370	230	270	210	225	695	300	168	220	225	138	210	215	170
	CASENT_0494439	exiguus	640	260	570	545	248	380	150	395	245	300	222	265	760	322	200	235	258	155	225	230	182
	CASENT_0494440	exiguus	648	268	572	550	242	380	150	402	252	300	225	240	768	315	180	250	258	152	232	218	182
	CASENT_0494440	exiguus	608	250	540	518	230	358	135	382	220	285	205	212	700	300	168	235	230	140	218	215	170
	CASENT_0494440	exiguus	660	270	575	560	248	382	150	418	262	310	238	260	770	332	195	250	255	158	242	225	182
	CASENT_0494486	exiguus	668	280	565	540	252	392	148	410	280	318	242	280	790	355	210	242	270	162	238	220	180
	CASENT_0494486	exiguus	608	260	520	498	220	370	138	380	238	285	212	240	720	320	195	240	240	135	208	220	165
	CASENT_0496931	exiguus	680	278	595	560	258	415	150	422	260	308	242	278	810	352	200	260	252	152	235	200	200
	CASENT_0498783	exiguus	642	262	550	528	238	380	142	400	270	310	228	275	762	335	190	242	260	162	238	235	175
	CASENT_0498783	exiguus	668	278	572	545	248	400	150	420	290	320	248	275	800	350	202	268	265	168	235	230	200
	CASENT_0498837	exiguus	640	270	548	522	238	388	140	400	255	300	220	260	765	340	200	242	265	165	238	250	190
	CASENT_0498837	exiguus	652	272	560	540	242	388	145	412	272	310	232	265	785	355	200	250	275	170	240	240	190
	CASENT_0498889	exiguus	640	260	552	530	242	380	150	408	260	310	240	255	780	350	200	245	265	162	230	230	185
	CASENT_0498889	exiguus	635	260	552	532	248	380	145	400	260	295	230	260	760	340	195	250	255	152	220	212	175
	MCZENT_00576262	exiguus	600	240	520	488	222	365	135	368	220	270	200	220	690	305	175	225	228	130	200	208	160
	MCZENT_00576262	exiguus	590	240	520	480	220	362	135	370	230	275	192	220	688	310	175	230	222	130	200	205	155
	MCZENT_00576263	exiguus	608	245	530	500	220	360	142	380	230	295	200	220	700	315	180	240	230	135	220	190	165
	MCZENT_00576263	exiguus	700	280	590	565	262	410	168	430	290	342	248	270	822	372	215	265	282	160	252	215	188
	CASENT_0054201	fragilis	550	215	470	450	205	340	128	342	190	232	180	200	652	280	170	210	198	112	170	175	140
	CASENT_0054303	fragilis	588	232	500	480	210	360	140	360	205	250	200	190	700	305	165	222	218	130	192	182	150
	CASENT_0076207	fragilis	615	252	535	505	212	380	150	385	240	275	202	220	750	320	188	240	240	142	212	175	160
	CASENT_0076294	fragilis	620	248	548	505	222	370	155	385	235	275	210	210	750	325	195	240	230	132	200	160	160
	CASENT_0076294	fragilis	610	248	538	502	230	375	150	380	222	268	210	220	728	310	175	235	228	132	202	180	160
	CASENT_0076296	fragilis	637	252	545	515	231	377	158	383	245	275	223	219	762	335	177	246	238	145	212	169	169
	CASENT_0076296	fragilis	629	246	545	512	229	385	154	385	238	277	225	223	746	325	173	238	231	142	219	178	160
	CASENT_0076433	fragilis	598	235	515	490	225	370	148	370	235	268	200	225	720	320	180	230	228	140	202	180	160
	CASENT_0076433	fragilis	595	238	518	482	228	352	145	362	222	262	212	220	720	320	165	240	232	130	212	170	165
	CASENT_0107056	fragilis	558	220	470	450	200	350	130	325	190	230	198	200	660	290	160	215	200	118	178	160	148
	CASENT_0107062	fragilis	577	238	492	469	207	363	125	346	202	242	200	200	696	304	165	231	204	127	185	158	154
	CASENT_0107147	fragilis	562	223	498	465	204	346	132	346	200	232	185	188	665	292	154	215	200	117	177	155	142
	CASENT_0107935	fragilis	585	240	500	460	212	352	130	340	202	238	190	190	690	290	170	222	212	120	192	168	150
	CASENT_0110477	fragilis	632	250	546	515	240	377	150	386	245	277	215	223	754	323	181	238	238	140	215	177	165
	CASENT_0110477	fragilis	638	262	548	529	246	383	146	386	240	277	212	219	769	315	175	246	240	140	215	171	173
	CASENT_0110555	fragilis	606	248	515	491	229	362	145	375	242	278	208	200	731	315	165	238	225	131	204	146	150
	CASENT_0110555	fragilis	617	254	529	498	229	362	154	377	240	269	208	192	738	315	177	235	231	131	208	146	155
	CASENT_0134410	fragilis	652	268	560	538	246	377	148	392	246	292	217	248	769	331	177	242	246	142	223	169	173
	CASENT_0261249	fragilis	610	242	510	490	222	360	148	362	220	260	200	205	720	300	170	225	220	122	198	158	150
	CASENT_0261251	fragilis	602	250	530	488	230	362	142	370	220	260	200	190	728	318	180	230	218	120	200	140	152
	CASENT_0261342	fragilis	623	255	535	512	232	369	142	385	227	268	198	219	738	327	177	235	237	135	209	185	158
	CASENT_0367536	fragilis	635	260	538	510	228	382	150	370	250	278	212	210	760	332	180	248	228	138	205	150	162
	CASENT_0421388	fragilis	570	228	480	455	212	350	132	335	212	242	200	180	685	290	155	220	200	122	188	150	158
	CASENT_0421388	fragilis	580	238	490	465	215	345	132	348	202	240	200	180	690	300	170	230	212	120	172	152	148
	CASENT_0421392	fragilis	552	215	482	448	198	342	132	340	200	235	180	185	665	280	160	215	198	118	175	170	142
	CASENT_0421392	fragilis	545	218	470	440	198	338	128	332	198	232	182	185	640	280	160	210	195	112	178	155	138
	CASENT_0421395_PT	fragilis	578	230	500	470	205	360	135	352	205	245	192	185	682	295	165	230	198	118	188	162	142
	CASENT_0421396_HT	fragilis	572	230	490	462	202	352	142	348	210	238	198	180	685	300	168	225	210	115	185	155	148
	CASENT_0421399_PT	fragilis	540	215	470	440	192	332	128	330	198	222	188	180	652	272	150	220	198	115	178	152	140
	CASENT_0421399_PT	fragilis	520	210	452	418	190	320	118	315	188	222	182	175	618	260	150	198	190	105	168	145	128
	CASENT_0421400	fragilis	532	218	470	438	190	325	130	328	190	225	180	178	632	270	155	202	190	102	180	160	145
	CASENT_0422525	fragilis	585	232	508	492	222	342	140	362	209	246	206	212	696	308	165	215	208	125	200	169	146
	CASENT_0422525	fragilis	612	246	525	508	229	362	150	373	238	265	227	215	746	323	169	231	231	135	209	169	160
	CASENT_0422752	fragilis	623	250	537	508	235	364	154	369	223	263	215	219	738	327	185	231	223	135	214	162	163
	CASENT_0422752	fragilis	615	246	535	508	237	373	154	373	227	263	212	223	738	325	185	235	231	135	214	165	158
	CASENT_0422760	fragilis	575	230	480	450	210	350	132	335	205	232	190	180	680	292	162	225	210	122	180	150	142
	CASENT_0499419	fragilis	563	237	477	454	214	329	123	346	212	248	185	208	658	285	162	219	208	115	192	181	135
	CASENT_0499419	fragilis	596	246	508	477	227	354	148	362	231	258	204	208	717	312	181	235	223	131	202	158	148
	CASENT_0499420	fragilis	581	237	500	463	217	346	138	346	208	246	192	208	660	308	173	231	208	122	192	177	152
	CASENT_0499420	fragilis	600	252	504	485	223	350	138	354	223	262	200	215	715	312	175	231	222	132	204	168	154
	CASENT_0499437	fragilis	515	209	454	427	192	319	119	309	171	202	154	177	608	255	146	196	185	100	162	162	131
	CASENT_0499437	fragilis	565	231	498	468	214	350	132	338	202	237	177	192	662	296	169	223	209	115	192	165	158
	CASENT_0107026_PT	gracilis	662	254	569	554	246	402	162	412	246	300	223	277	758	335	169	254	262	169	217	269	171
	CASENT_0107027_PT	gracilis	665	254	577	554	238	400	155	415	262	300	231	300	769	335	185	246	269	171	227	255	185
	CASENT_0107038	gracilis	712	272	638	602	270	415	180	468	320	340	268	320	835	385	222	272	292	182	255	240	195
	CASENT_0107191_PT	gracilis	677	265	606	577	254	409	162	423	281	309	246	300	796	346	204	254	278	169	246	254	208
	CASENT_0107710_PT	gracilis	619	246	538	519	231	373	148	381	238	277	206	262	700	308	185	231	248	162	223	246	162
	CASENT_0136051	gracilis	690	265	608	598	260	405	168	450	290	328	255	320	800	360	195	260	285	175	240	230	190
	CASENT_0136105	gracilis	558	220	490	458	212	348	132	342	198	230	178	235	610	280	170	215	220	132	180	210	148
	CASENT_0136132	gracilis	648	252	558	530	240	388	148	402	260	292	228	295	730	335	190	240	262	165	220	230	168
	CASENT_0136133	gracilis	628	240	552	520	240	370	145	405	270	292	230	290	720	330	172	240	260	160	222	230	172
	CASENT_0195121	gracilis	668	252	590	562	258	402	155	428	278	302	232	300	780	360	200	250	278	172	232	262	178
	CASENT_0195121	gracilis	708	272	620	602	268	412	162	455	295	330	250	320	832	380	220	260	285	185	250	262	190
	CASENT_0261230	gracilis	731	286	640	600	283	423	163	473	308	331	254	315	862	385	231	278	285	177	254	258	200
	CASENT_0261345	gracilis	760	306	662	638	288	446	170	492	329	352	281	319	892	412	231	275	300	183	262	235	208
	CASENT_0261348	gracilis	685	278	591	563	262	406	142	425	285	304	231	300	785	354	200	255	263	162	231	258	175
	CASENT_0422554	gracilis	722	288	628	618	280	430	170	485	320	332	290	300	862	405	220	270	300	190	270	202	205
	CASENT_0422554	gracilis	730	280	630	620	278	420	162	490	320	348	280	320	870	405	230	280	292	185	268	248	205
	CASENT_0422555	gracilis	705	275	602	585	275	422	162	458	300	330	260	315	810	370	205	252	270	175	250	230	205
	CASENT_0422556	gracilis	710	280	602	592	272	430	162	460	312	338	280	300	830	380	210	268	290	190	265	210	205
	CASENT_0422556	gracilis	690	275	585	568	265	412	160	445	280	308	248	285	780	360	200	250	270	170	235	230	190
	CASENT_0422559	gracilis	598	225	522	490	220	362	140	382	245	280	220	275	690	312	180	225	232	145	212	225	168
	CASENT_0422559	gracilis	612	240	535	502	232	370	140	390	260	300	220	275	700	325	182	230	248	150	215	240	162
	CASENT_0422559	gracilis	640	240	560	525	232	380	150	402	265	298	230	285	750	372	185	230	260	152	225	240	185
	CASENT_0422567	gracilis	628	240	545	515	230	372	142	390	270	298	220	285	720	330	180	230	250	162	220	255	175
	CASENT_0498779	gracilis	665	258	590	558	250	385	152	420	280	300	240	300	772	350	200	260	262	162	235	252	185
	CASENT_0498779	gracilis	680	265	590	565	265	388	152	432	290	310	262	315	800	360	210	260	275	175	255	255	200
	CASENT_0498780	gracilis	628	240	542	510	240	368	140	375	250	275	218	295	712	320	195	230	238	152	222	238	170
	CASENT_0498780	gracilis	680	260	592	565	265	390	160	432	290	312	252	330	810	355	210	262	272	175	245	265	190
	CASENT_0498780	gracilis	678	262	592	572	262	398	152	432	290	318	250	315	810	360	215	265	270	170	240	260	180
	CASENT_0498781	gracilis	670	255	582	562	262	388	158	420	288	312	245	330	785	360	208	250	262	170	240	260	190
	CASENT_0498781	gracilis	690	260	590	570	265	400	160	438	300	320	265	310	812	350	210	260	280	165	242	260	190
	CASENT_0498781	gracilis	668	260	592	562	268	392	160	435	298	322	248	315	795	350	210	255	282	175	248	250	192
	MCZENT_00576255	gracilis	668	258	580	552	242	400	152	420	268	315	240	315	780	345	202	250	262	170	235	260	192
	MCZENT_00576255	gracilis	690	262	588	570	252	412	155	425	290	320	240	322	792	358	205	255	272	165	240	270	188
	MCZENT_00576256	gracilis	690	265	605	592	262	412	165	440	292	318	242	300	810	370	208	240	272	172	240	252	195
	MCZENT_00576256	gracilis	698	260	622	592	275	420	172	450	290	330	250	310	830	368	208	265	290	182	250	258	200
	MCZENT_00576257	gracilis	635	245	552	532	238	382	148	405	248	282	218	300	720	332	180	240	252	158	225	258	172
	MCZENT_00576257	gracilis	710	268	620	592	265	428	160	442	290	318	242	305	820	368	200	260	282	175	252	248	195
	MCZENT_00576259	gracilis	688	262	580	552	255	400	152	415	270	300	232	280	775	342	192	240	265	160	240	248	175
	MCZENT_00576259	gracilis	722	288	622	602	280	422	162	470	302	328	270	335	848	380	210	260	290	190	260	260	192
	MCZENT_00576260	gracilis	700	270	615	590	262	422	160	450	300	325	262	325	830	370	218	250	272	170	255	242	195
	MCZENT_00576260	gracilis	660	260	568	538	242	405	145	400	248	280	222	280	752	325	182	240	250	150	215	232	175
	MCZENT_00576261	gracilis	672	260	600	572	262	405	160	432	272	310	250	300	798	360	202	255	260	165	240	262	185
	MCZENT_00576261	gracilis	708	280	622	600	270	420	168	470	295	315	265	330	840	385	205	272	280	168	248	260	200
	MCZENT_00576264	gracilis	710	280	612	590	270	412	170	460	315	325	262	325	835	390	220	265	290	178	260	255	210
	CASENT_0000948	hirtellus	648	250	580	540	252	400	162	400	282	320	240	290	790	345	180	260	260	170	242	220	190
	CASENT_0015512	hirtellus	681	258	604	581	262	400	178	438	288	327	238	285	838	350	204	262	277	163	245	227	200
	CASENT_0021888	hirtellus	582	225	530	482	222	375	135	360	230	275	190	250	680	318	172	210	220	135	202	202	170
	CASENT_0051960	hirtellus	660	255	588	550	250	408	160	425	288	322	240	290	800	360	190	260	268	160	238	232	192
	CASENT_0052363	hirtellus	638	240	555	518	240	402	155	400	258	295	230	260	765	335	190	250	250	160	225	218	175
	CASENT_0107130	hirtellus	655	250	577	546	245	394	173	417	277	309	231	262	792	362	200	258	258	158	246	215	200
	CASENT_0107794	hirtellus	602	235	538	504	225	375	155	371	242	285	208	238	732	323	173	246	242	154	209	217	169
	CASENT_0107819	hirtellus	668	260	588	562	250	402	170	430	290	325	248	275	822	370	200	260	270	165	250	212	200
	CASENT_0122445	hirtellus	620	240	555	530	240	375	162	390	265	310	225	270	735	335	172	225	260	168	230	215	182
	CASENT_0122446	hirtellus	665	250	588	552	252	405	162	422	280	312	248	280	810	365	205	282	260	170	248	202	200
	CASENT_0128105	hirtellus	602	230	545	502	220	372	152	370	235	262	198	245	700	312	165	232	232	138	215	202	165
	CASENT_0128111	hirtellus	678	258	605	572	252	410	172	440	300	335	260	302	820	380	212	280	282	178	240	230	192
	CASENT_0156630	hirtellus	662	260	590	560	250	402	162	415	280	310	230	270	800	352	190	250	260	165	250	208	190
	CASENT_0156630	hirtellus	670	260	590	552	252	402	162	412	280	310	230	280	800	360	190	250	262	155	248	210	180
	CASENT_0156721	hirtellus	678	265	600	580	255	415	170	422	300	322	240	290	840	370	210	275	272	170	255	235	190
	CASENT_0156854	hirtellus	662	255	592	570	250	400	162	418	280	320	240	285	800	360	210	255	255	160	240	232	190
	CASENT_0156860	hirtellus	640	245	580	550	248	395	162	415	272	302	220	280	780	345	200	260	255	155	240	230	190
	CASENT_0156886	hirtellus	668	260	600	570	248	418	162	440	298	330	248	300	828	365	210	280	270	170	255	240	200
	CASENT_0418479	hirtellus	650	250	590	550	255	390	168	412	288	335	232	290	788	370	200	252	270	165	250	230	198
	CASENT_0418479	hirtellus	665	255	600	568	255	402	172	428	288	340	240	285	820	300	205	260	262	165	250	232	200
	CASENT_0418864	hirtellus	670	260	610	580	255	418	170	422	285	340	252	290	825	365	200	265	268	150	242	225	190
	CASENT_0418864	hirtellus	668	252	590	562	252	408	168	430	290	328	248	280	810	365	250	255	270	168	240	230	192
	CASENT_0427066_PT	hirtellus	678	248	595	565	265	415	172	422	290	330	248	272	812	355	202	260	260	162	248	220	200
	CASENT_0427067_PT	hirtellus	692	272	600	590	262	420	168	442	300	330	272	290	840	375	220	280	282	190	255	245	212
	CASENT_0430204	hirtellus	669	254	585	563	258	408	163	438	300	332	252	281	815	369	200	269	285	185	254	238	194
	CASENT_0430205	hirtellus	648	248	575	531	252	385	169	414	288	323	246	273	785	346	185	269	263	162	254	231	194
	CASENT_0430211	hirtellus	668	262	596	569	260	409	154	440	323	362	254	292	823	392	214	262	296	192	262	231	200
	CASENT_0430211	hirtellus	692	268	600	569	265	385	173	423	302	340	269	277	842	385	204	269	285	185	262	219	200
	CASENT_0430338	hirtellus	692	271	614	585	246	422	177	454	315	346	262	285	855	388	215	269	288	181	262	250	204
	CASENT_0430338	hirtellus	688	262	604	578	262	423	177	462	308	346	269	292	862	377	219	250	285	173	277	219	208
	CASENT_0430372	hirtellus	652	260	554	525	245	400	163	404	263	300	215	269	754	350	185	246	248	146	235	231	181
	CASENT_0430372	hirtellus	646	246	554	537	252	385	162	415	277	308	246	285	769	354	200	262	254	154	227	219	183
	CASENT_0437455	hirtellus	660	260	590	560	252	420	162	430	290	320	240	280	810	355	210	260	270	180	240	232	198
	CASENT_0437455	hirtellus	650	250	575	548	248	408	162	418	278	312	235	275	792	340	190	260	260	160	235	222	182
	CASENT_0437462/63	hirtellus	625	242	550	525	232	390	152	392	258	290	202	260	742	325	185	240	248	160	222	222	170
	CASENT_0437462/63	hirtellus	620	248	552	530	238	380	152	400	258	295	220	265	740	322	182	250	250	150	222	222	175
	CASENT_0441921	hirtellus	665	255	592	560	258	402	170	420	290	320	240	285	815	375	210	270	270	175	242	230	192
	CASENT_0441925	hirtellus	570	222	522	480	222	365	145	360	230	270	190	255	690	310	180	220	222	135	208	200	168
	CASENT_0441926	hirtellus	595	228	538	505	230	368	150	365	225	270	190	245	700	310	180	222	230	140	215	200	172
	CASENT_0441949	hirtellus	638	248	562	520	240	395	155	392	258	285	210	255	752	332	180	240	242	155	220	222	180
	CASENT_0441950	hirtellus	642	250	572	530	240	402	158	400	265	290	222	265	760	365	180	232	240	155	230	220	182
	CASENT_0444218	hirtellus	648	250	570	540	235	390	165	410	280	325	240	282	790	315	190	248	270	170	260	240	192
	CASENT_0444218	hirtellus	600	228	540	505	230	372	155	392	255	290	230	270	740	315	180	240	260	152	232	230	178
	CASENT_0444231	hirtellus	631	242	562	538	245	386	162	408	269	304	225	277	781	346	192	254	255	162	242	223	192
	CASENT_0444231	hirtellus	645	242	552	531	246	392	163	415	269	308	227	269	785	338	192	258	260	163	246	223	183
	CASENT_0444236	hirtellus	660	250	585	560	250	402	172	420	280	318	240	280	812	355	200	250	268	160	250	218	192
	CASENT_0444236	hirtellus	638	242	575	540	238	392	165	408	260	302	228	250	790	340	180	260	260	165	238	222	195
	CASENT_0444265	hirtellus	585	230	520	478	210	372	150	355	230	270	198	240	670	310	160	215	222	140	208	205	168
	CASENT_0444266	hirtellus	600	232	530	500	212	380	152	368	230	280	200	230	700	355	170	220	225	148	210	200	170
	CASENT_0446358	hirtellus	681	265	594	569	262	423	169	446	315	346	262	292	862	385	200	281	292	192	263	235	206
	CASENT_0446358	hirtellus	673	269	608	577	263	404	169	442	294	345	254	315	827	385	206	269	277	169	262	238	200
	CASENT_0457484_PT	hirtellus	623	238	577	538	237	392	168	392	262	314	225	262	765	338	188	250	246	162	238	215	173
	CASENT_0457485	hirtellus	635	238	563	531	246	392	154	404	262	302	223	263	750	329	183	232	262	163	238	202	185
	CASENT_0457597_PT	hirtellus	638	242	572	540	248	395	155	418	278	315	225	265	760	348	180	250	260	168	232	225	180
	CASENT_0457597_PT	hirtellus	632	245	575	540	245	388	158	405	270	305	225	265	762	338	190	252	252	162	230	232	192
	CASENT_0474739	hirtellus	663	263	592	554	252	415	163	412	285	345	231	285	808	354	200	258	263	154	245	231	192
	CASENT_0474740	hirtellus	612	242	540	510	228	390	152	380	242	285	198	260	740	325	172	240	235	140	220	220	175
	CASENT_0485260	hirtellus	650	252	582	552	242	400	160	432	282	330	240	290	810	350	195	262	280	170	250	222	198
	CASENT_0485260	hirtellus	645	248	560	540	242	400	162	420	280	315	240	290	780	345	200	250	270	162	250	230	185
	CASENT_0485269	hirtellus	628	248	580	540	245	378	160	410	270	305	225	260	765	330	190	240	252	152	232	212	182
	CASENT_0485269	hirtellus	618	248	558	530	238	382	152	398	260	298	215	265	752	335	188	250	248	155	222	210	175
	CASENT_0485444	hirtellus	640	240	580	550	248	390	152	420	268	312	235	270	775	360	188	258	255	168	238	220	182
	CASENT_0485525	hirtellus	631	255	554	523	240	392	162	396	258	296	209	262	769	342	186	242	246	165	232	219	178
	CASENT_0492220	hirtellus	615	235	550	520	238	380	150	385	250	290	210	255	730	328	185	242	240	150	225	220	185
	CASENT_0492220	hirtellus	642	248	580	562	248	380	168	428	290	325	232	270	792	350	195	260	262	170	235	230	185
	CASENT_0492235	hirtellus	635	250	565	545	245	385	158	405	270	310	238	265	770	340	200	250	250	155	225	220	182
	CASENT_0492235	hirtellus	628	248	552	525	238	382	158	405	260	305	228	250	760	332	175	250	255	160	228	210	188
	CASENT_0492276	hirtellus	612	230	548	518	230	372	150	390	240	290	210	252	750	332	185	230	248	152	220	220	180
	CASENT_0492276	hirtellus	635	252	562	540	240	390	150	400	260	310	220	275	770	360	195	248	252	162	238	215	195
	CASENT_0496560	hirtellus	612	238	532	508	225	388	150	380	252	288	210	265	730	290	170	235	235	148	218	215	175
	CASENT_0496560	hirtellus	650	252	585	560	248	400	162	438	312	335	250	290	812	360	190	280	280	180	240	232	190
	CASENT_0496607	hirtellus	618	240	568	530	238	390	155	400	252	290	222	270	750	330	172	240	245	160	220	215	175
	CASENT_0496607	hirtellus	668	262	600	570	248	402	172	430	280	320	252	280	810	360	185	255	272	180	240	230	188
	CASENT_0496627	hirtellus	595	232	535	505	218	375	150	380	250	288	200	255	725	325	180	240	240	142	215	210	175
	CASENT_0496627	hirtellus	615	240	555	530	232	388	160	380	250	295	210	255	745	318	180	240	230	155	228	210	152
	CASENT_0208857	exiguus	662	262	575	550	246	396	158	408	240	306	215	242	762	323	169	246	246	146	231	192	175
